# Supplementary material for: Deep-Sea Cold Seep Campylobacterota: Diversity, Growth, Metabolic Characteristics, and Nutrient Production
Source: Microorganisms. 2025 Apr 29;13(5):1028. doi: 10.3390/microorganisms13051028 (PMC12113678; doi:10.3390/microorganisms13051028)
Supplement: Supplementary file 1 [file microorganisms-13-01028-s001.zip]

Archive with 1 entries (1 files):
- microorganisms-3563659-supplementary.pdf
